# Supplementary material for: Machine Learning Model to Identify Sepsis Patients in the Emergency Department: Algorithm Development and Validation
Source: J Pers Med. 2021 Oct 21;11(11):1055. doi: 10.3390/jpm11111055 (PMC8623760; doi:10.3390/jpm11111055)
Supplement: Supplementary file 1 [file jpm-11-01055-s001.zip]

Archive with 1 entries (1 files):
- jpm-1400087-supplementary.pdf
